# Supplementary material for: Athyrium bipinnatum K.Hori (Athyriaceae), a new cornopteroid fern from Japan
Source: PhytoKeys. 2020 May 26;148:93–104. doi: 10.3897/phytokeys.148.51589 (PMC7270079; doi:10.3897/phytokeys.148.51589)
Supplement: XML Treatment for Athyrium bipinnatum [file phytokeys.148.51589-treatment1.xml]

<!DOCTYPE tp:taxon-treatment
  PUBLIC "-//TaxonX//DTD Taxonomic Treatment Publishing DTD v0 20100105//EN" "tax-treatment-NSO.dtd">
<tp:taxon-treatment xmlns:tp="http://www.plazi.org/taxpub"><tp:treatment-meta><kwd-group><label>Taxon classification</label><kwd><named-content xmlns:xlink="http://www.w3.org/1999/xlink" content-type="kingdom">Plantae</named-content></kwd><kwd><named-content xmlns:xlink="http://www.w3.org/1999/xlink" content-type="order">Polypodiales</named-content></kwd><kwd><named-content xmlns:xlink="http://www.w3.org/1999/xlink" content-type="family">Athyriaceae</named-content></kwd></kwd-group><mixed-citation publication-type="journal"><person-group><name><surname>Hori</surname><given-names>Kiyotaka</given-names></name></person-group><article-title><italic><tp:taxon-name><tp:taxon-name-part taxon-name-part-type="genus" reg="Athyrium">Athyrium</tp:taxon-name-part> <tp:taxon-name-part taxon-name-part-type="species" reg="bipinnatum">bipinnatum</tp:taxon-name-part></tp:taxon-name></italic> K.Hori (<tp:taxon-name><tp:taxon-name-part taxon-name-part-type="family">Athyriaceae</tp:taxon-name-part></tp:taxon-name>), a new cornopteroid fern from Japan</article-title><source>PhytoKeys</source><day>26</day><month>5</month><year>2020</year><volume>148</volume><fpage>93</fpage><lpage>104</lpage><pub-id pub-id-type="doi">10.3897/phytokeys.148.51589</pub-id></mixed-citation></tp:treatment-meta><tp:nomenclature><tp:taxon-name><object-id xmlns:xlink="http://www.w3.org/1999/xlink" content-type="arpha" xlink:type="simple">DE234CD5-67DC-5277-973E-050C6A269780</object-id>
            <tp:taxon-name-part taxon-name-part-type="genus" reg="Athyrium">Athyrium</tp:taxon-name-part>
            <tp:taxon-name-part taxon-name-part-type="species" reg="bipinnatum">bipinnatum</tp:taxon-name-part>
          <object-id xmlns:xlink="http://www.w3.org/1999/xlink" content-type="ipni" xlink:type="simple">urn:lsid:ipni.org:names:77209707-1</object-id>
          </tp:taxon-name><tp:taxon-authority>K.Hori</tp:taxon-authority><tp:taxon-status xmlns:xlink="http://www.w3.org/1999/xlink" xlink:type="simple">sp. nov.</tp:taxon-status><xref ref-type="fig" rid="F4">Figure 4</xref></tp:nomenclature><tp:treatment-sec sec-type="diagnosis" id="SECID0EAOAE"><title>Diagnosis.</title><p><italic><tp:taxon-name><tp:taxon-name-part taxon-name-part-type="genus" reg="Athyrium">A.</tp:taxon-name-part> <tp:taxon-name-part taxon-name-part-type="species" reg="bipinnatum">bipinnatum</tp:taxon-name-part></tp:taxon-name></italic> is similar to <tp:taxon-name><tp:taxon-name-part taxon-name-part-type="genus" reg="Athyrium">A.</tp:taxon-name-part> <tp:taxon-name-part taxon-name-part-type="hybrid-sign">×</tp:taxon-name-part> <tp:taxon-name-part taxon-name-part-type="species" reg="christensenianum">christensenianum</tp:taxon-name-part></tp:taxon-name> (<xref ref-type="bibr" rid="B14">Koidzumi 1924</xref>, <xref ref-type="bibr" rid="B17">Nakai 1930</xref>, <xref ref-type="bibr" rid="B13">Kato 1979</xref>, <xref ref-type="bibr" rid="B22">Serizawa 1981</xref>) as it has serrated pinnae and exindusiate sori. However, <italic><tp:taxon-name><tp:taxon-name-part taxon-name-part-type="genus" reg="Athyrium">A.</tp:taxon-name-part> <tp:taxon-name-part taxon-name-part-type="species" reg="bipinnatum">bipinnatum</tp:taxon-name-part></tp:taxon-name></italic> has more short stipes (10–20 cm long), smaller blades (20–40 cm × 14–20 cm), 2-pinnate pinnae in the middle of the blades, and fronds with dark green adaxial surfaces. In contrast, <tp:taxon-name><tp:taxon-name-part taxon-name-part-type="genus" reg="Athyrium">A.</tp:taxon-name-part> <tp:taxon-name-part taxon-name-part-type="hybrid-sign">×</tp:taxon-name-part> <tp:taxon-name-part taxon-name-part-type="species" reg="christensenianum">christensenianum</tp:taxon-name-part></tp:taxon-name> has longer stipes (25–40 cm long), larger blades (30–60 cm × 25–40 cm), 2-pinnate pinnatifid pinnae in the middle of the blades, and fronds with light green adaxial surfaces.</p></tp:treatment-sec><tp:treatment-sec sec-type="material" id="SECID0EGQAE"><title>Type.</title><p>Japan. Shikoku: Kochi prefecture, Ochi town, Mt. Yokogura, <named-content xmlns:xlink="http://www.w3.org/1999/xlink" content-type="dwc:verbatimCoordinates" xlink:type="simple"><named-content content-type="geo-json" specific-use="{&#34;type&#34;:&#34;Point&#34;,&#34;coordinates&#34;:[133.209167,33.536389]}" id="NCID0EPQAE" xlink:type="simple">33°32'11"N, 133°12'33"E</named-content></named-content>, alt. 664 m, planted coniferous forest containing <italic><tp:taxon-name><tp:taxon-name-part taxon-name-part-type="genus" reg="Cryptomeria">Cryptomeria</tp:taxon-name-part> <tp:taxon-name-part taxon-name-part-type="species" reg="japonica">japonica</tp:taxon-name-part></tp:taxon-name></italic> (Thunb. ex L.f.) D.Don, on soil, 29 Jun 2019, <italic>K. Hori 3277</italic> (holotype: <ext-link xmlns:xlink="http://www.w3.org/1999/xlink" ext-link-type="gen" xlink:href="MAK466762" xlink:type="simple">MAK466762</ext-link>; isotype: MBK).</p></tp:treatment-sec><tp:treatment-sec sec-type="description" id="SECID0EBRAE"><title>Description.</title><p><italic>Terrestrial, summer green fern</italic>. <italic>Rhizomes</italic> creeping, occasionally 2-branched, stramineous, 8–15 × 0.8–1.5 cm, closely set with roots and persistent, densely clothed by old stipe bases, glabrous; <italic>fronds</italic> 1–3 per rhizome; <italic>stipes</italic> stramineous or slightly purple-red, 7–20 × 0.3–0.8 cm, sparsely clothed with stramineous to dark brown scales at the base (3–5 × 1–1.5 mm), lanceolate; <italic>blades</italic> dark green adaxially, 3-pinnatilobed at the base, 2-pinnate in the middle to upper section, pinnatifid at the apex, 20–40 × 14–20 cm, deltoid; <italic>rachises</italic> stramineous or slightly purple-red, dark brown, abaxially densely pilose, several projections 0.1 mm long on the adaxial surface at the bases of costae; <italic>pinnae</italic> 7–11 pairs, ascending, lanceolate, opposite from the base to the middle, alternate in the apex section of the blade, petioled (1–3 mm), sessile near the apex, closely spaced or overlapping, lowest pinnae slightly reduced, second lowest pair usually largest, 6–16 × 1.5–3 cm; <italic>pinnules</italic>, alternate on the basal and middle sections of the blade, opposite on the apex of the blade, 10–20 pairs on the basal and middle sections of the blade, 8–10 pairs on the apex of the blade, reduced distally, ovate to lanceolate, shallowly serrate to lobed, margin subcartilaginous, vein-free, close to or reaching to the margin, 3–8 pairs in the middle lobe; <italic>the most basiscopic pinnules on the lowest pinnae</italic> clearly short, independent from the costa, 0.6–1 × 0.3–0.5 cm; <italic>sori</italic> tend to appear on the abaxial surface of the middle part of blades, short linear- or oblong-shaped, single, 1.5–5 mm long, on the apex or middle of veinlets, 1–5 per ultimate segment, exindusiate, rather persistent; <italic>spores</italic> regular shaped, 64 regular-shaped spores per sporangium, fertile, ovoid, wrinkled, 42–54 μm × 29–35 μm, brown.</p><fig id="F4" position="float" orientation="portrait"><object-id xmlns:xlink="http://www.w3.org/1999/xlink" content-type="doi" xlink:type="simple">10.3897/phytokeys.148.51589.figure4</object-id><object-id xmlns:xlink="http://www.w3.org/1999/xlink" content-type="arpha" xlink:type="simple">4BFAA3DA-EFA5-540F-9B32-7D6E014C2699</object-id><label>Figure 4.</label><caption><p><italic><tp:taxon-name><tp:taxon-name-part taxon-name-part-type="genus" reg="Athyrium">Athyrium</tp:taxon-name-part> <tp:taxon-name-part taxon-name-part-type="species" reg="bipinnatum">bipinnatum</tp:taxon-name-part></tp:taxon-name></italic> K.Hori. <bold>A</bold> Habit <bold>B</bold> detail of adaxial pinnule <bold>C</bold> detail of abaxial pinnule <bold>D</bold> lower stipe scale <bold>E</bold> spore. <bold>A–E</bold> from the holotype (<ext-link xmlns:xlink="http://www.w3.org/1999/xlink" ext-link-type="gen" xlink:href="MAK466762" xlink:type="simple">MAK466762</ext-link>) (illustration by K. Hori).</p></caption><graphic xmlns:xlink="http://www.w3.org/1999/xlink" xlink:href="phytokeys-148-093-g004.jpg" position="float" orientation="portrait" xlink:type="simple" id="oo_413891.jpg"><uri content-type="original_file" xlink:type="simple">https://binary.pensoft.net/fig/413891</uri></graphic></fig></tp:treatment-sec><tp:treatment-sec sec-type="etymology" id="SECID0EBTAE"><title>Etymology.</title><p><italic><tp:taxon-name><tp:taxon-name-part taxon-name-part-type="genus" reg="Athyrium">Athyrium</tp:taxon-name-part> <tp:taxon-name-part taxon-name-part-type="species" reg="bipinnatum">bipinnatum</tp:taxon-name-part></tp:taxon-name></italic> is named as a new species with bipinnate blades, which distinguish it from <tp:taxon-name><tp:taxon-name-part taxon-name-part-type="genus" reg="Athyrium">A.</tp:taxon-name-part> <tp:taxon-name-part taxon-name-part-type="hybrid-sign">×</tp:taxon-name-part> <tp:taxon-name-part taxon-name-part-type="species" reg="christensenianum">christensenianum</tp:taxon-name-part></tp:taxon-name>. This new species could be one of the parents of <tp:taxon-name><tp:taxon-name-part taxon-name-part-type="genus" reg="Athyrium">A.</tp:taxon-name-part> <tp:taxon-name-part taxon-name-part-type="hybrid-sign">×</tp:taxon-name-part> <tp:taxon-name-part taxon-name-part-type="species" reg="christensenianum">christensenianum</tp:taxon-name-part></tp:taxon-name> (<xref ref-type="bibr" rid="B7">Hori 2019</xref>).</p></tp:treatment-sec><tp:treatment-sec sec-type="material" id="SECID0EQUAE"><title>Specimens examined.</title><p><bold>Japan. Honshu</bold>: Wakayama pref., Ito county, Kouya town, Mt. Kouyasann, Okunoin, alt. 800 m 7 Aug1954, coll. <italic>M. Tagawa</italic> (NMNH 01529356, image!); <italic>loc. cit.</italic>, ca. 800 m alt., 7 Aug 1954, coll. <italic>S.K.</italic> (MAK139!); <italic>loc. cit.</italic>, on soil under planted coniferous forest containing <italic><tp:taxon-name><tp:taxon-name-part taxon-name-part-type="genus" reg="Cryptomeria">C.</tp:taxon-name-part> <tp:taxon-name-part taxon-name-part-type="species" reg="japonica">japonica</tp:taxon-name-part></tp:taxon-name></italic>, alt. 800 m, 19 Aug 2019, <italic>K. Hori 3324</italic> (MAK); Mie pref., Taki county, Miyagawa village, Doukuradani, alt. 1000 m, 6 Aug 1962, coll. <italic>Y. Higuchi</italic> (TNS471359, image!); Nara pref., Tenkawa village, Mt. Gyojagaeridake, 15 Jul 1954, coll. <italic><tp:taxon-name><tp:taxon-name-part taxon-name-part-type="genus" reg="Iwastuki">Iwastuki</tp:taxon-name-part></tp:taxon-name></italic> (MAK 26788!); <italic>loc. cit.</italic>, Dorokawa, Mitarai valley, on soil under planted coniferous forest containing <italic><tp:taxon-name><tp:taxon-name-part taxon-name-part-type="genus" reg="Cryptomeria">C.</tp:taxon-name-part> <tp:taxon-name-part taxon-name-part-type="species" reg="japonica">japonica</tp:taxon-name-part></tp:taxon-name></italic>, alt. 840 m, 20 Aug 2019, <italic>K. Hori 3326</italic> (MAK). <bold>Shikoku</bold>: Kochi pref., Ochi town, Mt. Yokogurayama, 24 May 1956, <italic>Iwatsuki 1603</italic> (PE, NMNH, MNHN, images! MAK! TI!); <italic>loc. cit.</italic>, on soil under planted coniferous forest containing <italic><tp:taxon-name><tp:taxon-name-part taxon-name-part-type="genus" reg="Cryptomeria">C.</tp:taxon-name-part> <tp:taxon-name-part taxon-name-part-type="species" reg="japonica">japonica</tp:taxon-name-part></tp:taxon-name></italic>, alt. 800 m, 30 May 2019, <italic>K. Hori 2974</italic>, <italic>2975</italic>, <italic>2976</italic> (MAK, MBK); <italic>loc. cit.</italic>, Aki county, Umaji village, Yanase, 19 June 1983, <italic>Y. Koukami M83-163</italic> (MBK); <italic>loc. cit.</italic>, Muroto city, Kiragawa town, Nishinogawa river, l4 July 1976, <italic>Y. Kazuoki 6614</italic> (MBK). <bold>Kyushu</bold>: Fukuoka pref., Maebara town, Mt. Haganeyama, cultivated at Koishikawa Botanical Garden of Tokyo University, 17 June 2019, <italic>K. Hori 3268</italic> (MAK); <italic>loc. cit.</italic>, Kaho county, Chikuho town, Mt. Toishiyama, 17 July 1966, <italic>S. Tsutsui 2655</italic> (TNS, image!); Oita pref., Takeda city, Kuju town, Mt. Kurodake, alt. 1140, 31 Aug 1997, <italic>S. Tsuji TJ-4346</italic> (MAK).</p><p>
            <bold>Key to <italic><tp:taxon-name><tp:taxon-name-part taxon-name-part-type="genus" reg="Athyrium">A.</tp:taxon-name-part> <tp:taxon-name-part taxon-name-part-type="species" reg="bipinnatum">bipinnatum</tp:taxon-name-part></tp:taxon-name></italic> and closely related species in Japan</bold>
          </p><table-wrap content-type="key" position="anchor" orientation="portrait"><table id="TID0EHLAC" rules="all"><tbody><tr><td rowspan="1" colspan="1">1</td><td rowspan="1" colspan="1">Blades 2-pinnate pinnatifid in the middle section, yellowish green or light green adaxially</td><td rowspan="1" colspan="1">
                    <bold>2</bold>
                  </td></tr><tr><td rowspan="1" colspan="1">–</td><td rowspan="1" colspan="1">Blades 2-pinnate or 1-pinnate pinnatifid in the middle section, dark green adaxially</td><td rowspan="1" colspan="1">
                    <bold>3</bold>
                  </td></tr><tr><td rowspan="1" colspan="1">2</td><td rowspan="1" colspan="1">Blades yellowish green adaxially, pinnule in the middle section of blade deeply serrated on margin, spores regular</td><td rowspan="1" colspan="1">
                    <bold><italic><tp:taxon-name><tp:taxon-name-part taxon-name-part-type="genus" reg="Athyrium">A.</tp:taxon-name-part> <tp:taxon-name-part taxon-name-part-type="species" reg="crenulatoserrulatum">crenulatoserrulatum</tp:taxon-name-part></tp:taxon-name></italic></bold>
                  </td></tr><tr><td rowspan="1" colspan="1">–</td><td rowspan="1" colspan="1">Blades light green adaxially, pinnule in the middle section of blade shallowly serrated on margin, spores abortive</td><td rowspan="1" colspan="1">
                    <bold><tp:taxon-name><tp:taxon-name-part taxon-name-part-type="genus" reg="Athyrium">A.</tp:taxon-name-part> <tp:taxon-name-part taxon-name-part-type="hybrid-sign">×</tp:taxon-name-part> <tp:taxon-name-part taxon-name-part-type="species" reg="christensenianum">christensenianum</tp:taxon-name-part></tp:taxon-name></bold>
                  </td></tr><tr><td rowspan="1" colspan="1">3</td><td rowspan="1" colspan="1">Blades 2-pinnate, pinnae straight, sori often single</td><td rowspan="1" colspan="1">
                    <bold><italic><tp:taxon-name><tp:taxon-name-part taxon-name-part-type="genus" reg="Athyrium">A.</tp:taxon-name-part> <tp:taxon-name-part taxon-name-part-type="species" reg="bipinnatum">bipinnatum</tp:taxon-name-part></tp:taxon-name></italic></bold>
                  </td></tr><tr><td rowspan="1" colspan="1">–</td><td rowspan="1" colspan="1">Blades 1-pinnate pinnatifid, pinnae curved to the apex, sori often lobed</td><td rowspan="1" colspan="1">
                    <bold><italic><tp:taxon-name><tp:taxon-name-part taxon-name-part-type="genus" reg="Athyrium">A.</tp:taxon-name-part> <tp:taxon-name-part taxon-name-part-type="species" reg="decurrentialatum">decurrentialatum</tp:taxon-name-part></tp:taxon-name></italic></bold>
                  </td></tr></tbody></table></table-wrap></tp:treatment-sec><tp:treatment-sec sec-type="distribution" id="SECID0EF3AE"><title>Distribution and ecology.</title><p><italic><tp:taxon-name><tp:taxon-name-part taxon-name-part-type="genus" reg="Athyrium">Athyrium</tp:taxon-name-part> <tp:taxon-name-part taxon-name-part-type="species" reg="bipinnatum">bipinnatum</tp:taxon-name-part></tp:taxon-name></italic> is known from the western part of Honshu, Shikoku, and Kyushu in Japan (Fig. <xref ref-type="fig" rid="F5">5</xref>). It was observed to grow on soil under planted coniferous forest containing <italic><tp:taxon-name><tp:taxon-name-part taxon-name-part-type="genus" reg="Cryptomeria">Cryptomeria</tp:taxon-name-part> <tp:taxon-name-part taxon-name-part-type="species" reg="japonica">japonica</tp:taxon-name-part></tp:taxon-name></italic> at ca. 600–1100 m alt. This species is endemic to Japan.</p><fig id="F5" position="float" orientation="portrait"><object-id xmlns:xlink="http://www.w3.org/1999/xlink" content-type="doi" xlink:type="simple">10.3897/phytokeys.148.51589.figure5</object-id><object-id xmlns:xlink="http://www.w3.org/1999/xlink" content-type="arpha" xlink:type="simple">62469D3B-E992-5CBC-8A30-0231DE82601B</object-id><label>Figure 5.</label><caption><p>Map showing the known distribution of <italic><tp:taxon-name><tp:taxon-name-part taxon-name-part-type="genus" reg="Athyrium">Athyrium</tp:taxon-name-part> <tp:taxon-name-part taxon-name-part-type="species" reg="bipinnatum">bipinnatum</tp:taxon-name-part></tp:taxon-name></italic> in Japan.</p></caption><graphic xmlns:xlink="http://www.w3.org/1999/xlink" xlink:href="phytokeys-148-093-g005.jpg" position="float" orientation="portrait" xlink:type="simple" id="oo_413892.jpg"><uri content-type="original_file" xlink:type="simple">https://binary.pensoft.net/fig/413892</uri></graphic></fig></tp:treatment-sec><tp:treatment-sec sec-type="conservation status" id="SECID0E44AE"><title>Conservation status.</title><p><italic>IUCN Red List Category.</italic> Based on estimates from GeoCAT, the <abbrev xmlns:xlink="http://www.w3.org/1999/xlink" xlink:title="extent of occurrence" id="ABBRID0EF5AE" xlink:type="simple">EOO</abbrev> of <italic><tp:taxon-name><tp:taxon-name-part taxon-name-part-type="genus" reg="Athyrium">A.</tp:taxon-name-part> <tp:taxon-name-part taxon-name-part-type="species" reg="bipinnatum">bipinnatum</tp:taxon-name-part></tp:taxon-name></italic> was 53,068 km<sup>2</sup>; however, this estimate should be smaller because this <abbrev xmlns:xlink="http://www.w3.org/1999/xlink" xlink:title="extent of occurrence" id="ABBRID0EW5AE" xlink:type="simple">EOO</abbrev> contains an area of sea around Japan. Wild deer are known to eat <italic><tp:taxon-name><tp:taxon-name-part taxon-name-part-type="genus" reg="Athyrium">A.</tp:taxon-name-part> <tp:taxon-name-part taxon-name-part-type="species" reg="bipinnatum">bipinnatum</tp:taxon-name-part></tp:taxon-name></italic> (pers. obs.), so individual numbers within populations are currently decreasing and population reduction is occurring now. The known <abbrev xmlns:xlink="http://www.w3.org/1999/xlink" xlink:title="area of occupancy" id="ABBRID0EF6AE" xlink:type="simple">AOO</abbrev> of <italic><tp:taxon-name><tp:taxon-name-part taxon-name-part-type="genus" reg="Athyrium">A.</tp:taxon-name-part> <tp:taxon-name-part taxon-name-part-type="species" reg="bipinnatum">bipinnatum</tp:taxon-name-part></tp:taxon-name></italic> is 44 km<sup>2</sup>. Based on the IUCN criteria (<xref ref-type="bibr" rid="B10">IUCN 2001</xref>, <xref ref-type="bibr" rid="B11">2012</xref>), <italic><tp:taxon-name><tp:taxon-name-part taxon-name-part-type="genus" reg="Athyrium">A.</tp:taxon-name-part> <tp:taxon-name-part taxon-name-part-type="species" reg="bipinnatum">bipinnatum</tp:taxon-name-part></tp:taxon-name></italic> falls into the Endangered (<abbrev xmlns:xlink="http://www.w3.org/1999/xlink" xlink:title="Endangered" id="ABBRID0EKAAG" xlink:type="simple">EN</abbrev>) category. A formal evaluation of endangerment can be summarized by the following IUCN hierarchical alphanumeric coding system of criteria and subcriteria: <abbrev xmlns:xlink="http://www.w3.org/1999/xlink" xlink:title="Endangered" id="ABBRID0EOAAG" xlink:type="simple">EN</abbrev> A1abc+A2+C1+C2a(i).</p></tp:treatment-sec><ref-list><ref id="B14"><mixed-citation xmlns:xlink="http://www.w3.org/1999/xlink" xlink:type="simple"><person-group><name name-style="western"><surname>Koidzumi</surname><given-names>G</given-names></name></person-group> (<year>1924</year>) <article-title>Contributiones and Cognitionem Floræ Asiæ Orientalis.</article-title><source>The Botanical Magazine</source><volume>38</volume>: <fpage>87</fpage>–<lpage>113</lpage>. <ext-link xlink:type="simple" ext-link-type="doi" xlink:href="10.15281/jplantres1887.38.87">https://doi.org/10.15281/jplantres1887.38.87</ext-link></mixed-citation></ref><ref id="B17"><mixed-citation xmlns:xlink="http://www.w3.org/1999/xlink" xlink:type="simple"><person-group><name name-style="western"><surname>Nakai</surname><given-names>T</given-names></name></person-group> (<year>1930</year>) <article-title>Notulae ad planta Japoniae &amp; Koreae XXXVIII.</article-title><source>The Botanical Magazine</source><volume>44</volume>(<issue>517</issue>): <fpage>7</fpage>–<lpage>40</lpage>. <ext-link xlink:type="simple" ext-link-type="doi" xlink:href="10.15281/jplantres1887.44.7">https://doi.org/10.15281/jplantres1887.44.7</ext-link></mixed-citation></ref><ref id="B13"><mixed-citation xmlns:xlink="http://www.w3.org/1999/xlink" xlink:type="simple"><person-group><name name-style="western"><surname>Kato</surname><given-names>M</given-names></name></person-group> (<year>1979</year>) <article-title>Taxonomic study of the genus <tp:taxon-name><tp:taxon-name-part taxon-name-part-type="genus">Cornopteris</tp:taxon-name-part></tp:taxon-name> (<tp:taxon-name><tp:taxon-name-part taxon-name-part-type="family">Athyriaceae</tp:taxon-name-part></tp:taxon-name>).</article-title><source>Acta Phytotaxonomica et Geobotanica</source><volume>30</volume>: <fpage>101</fpage>–<lpage>118</lpage>.</mixed-citation></ref><ref id="B22"><mixed-citation xmlns:xlink="http://www.w3.org/1999/xlink" xlink:type="simple"><person-group><name name-style="western"><surname>Serizawa</surname><given-names>S</given-names></name></person-group> (<year>1981</year>) <article-title>Taxonomical notes on Asian ferns (7).</article-title><source>Shokubutsu Kenkyu Zasshi</source><volume>56</volume>: <fpage>193</fpage>–<lpage>199</lpage>.</mixed-citation></ref><ref id="B7"><mixed-citation xmlns:xlink="http://www.w3.org/1999/xlink" xlink:type="simple"><person-group><name name-style="western"><surname>Hori</surname><given-names>K</given-names></name></person-group> (<year>2019</year>) <article-title>The origin of fern <tp:taxon-name><tp:taxon-name-part taxon-name-part-type="genus">Athyrium</tp:taxon-name-part> <tp:taxon-name-part taxon-name-part-type="species">christensenianum</tp:taxon-name-part></tp:taxon-name> (Koidz.) Seriz. (<tp:taxon-name><tp:taxon-name-part taxon-name-part-type="family">Athyriaceae</tp:taxon-name-part></tp:taxon-name>). Acta Biologica Cracoviensia.</article-title><source>Series; Botanica</source><volume>61</volume>: <fpage>59</fpage>–<lpage>62</lpage>.</mixed-citation></ref><ref id="B10"><mixed-citation xmlns:xlink="http://www.w3.org/1999/xlink" xlink:type="simple"><institution xlink:type="simple">IUCN</institution> (<year>2001</year>) IUCN Red List Categories and Criteria Version 3.1. Prepared by the IUCN Criteria Review Working Group. IUCN, Cambridge.</mixed-citation></ref><ref id="B11"><mixed-citation xmlns:xlink="http://www.w3.org/1999/xlink" xlink:type="simple"><institution xlink:type="simple">IUCN</institution> (<year>2012</year>) Guidelines for Application of IUCN Red List Criteria at Regional and National Levels: Version 4.0. Gland, Switzerland and Cambridge, UK.</mixed-citation></ref></ref-list></tp:taxon-treatment>
